# Supplementary material for: Machine learning model demonstrates stunting at birth and systemic inflammatory biomarkers as predictors of subsequent infant growth – a four-year prospective study
Source: BMC Pediatr. 2020 Oct 30;20:498. doi: 10.1186/s12887-020-02392-3 (PMC7597024; doi:10.1186/s12887-020-02392-3)
Supplement: Supplementary file 2 — Additional file 2. List of biomarkers and cytokines included in the random forest model. [file 12887_2020_2392_MOESM2_ESM.xlsx]

## Sheet: Sheet1
Abbreviations	Complete Names	mean 6mo	std 6mo	mean 9mo	std 9mo
Blood Biomarkers
Ferritin	Ferritin	45.33	60.86	N/A	N/A
CRP	C-Reactive Protein	4.05	7.42	5.43	10.86
AGP	Alpha- 1-acid Glycoprotein	N/A	N/A	117.73	47.52
Reg1Serum	Regenerating Gene 1β	134.11	131.18	208.82	194.53
FlicIgAOD	Anti-flagellin IgA Optical Density	0.35	0.17	0.49	0.26
FlicIgGOD	Anti-flagellin IgG Optical Density	0.65	0.24	0.84	0.28
LPSIgAOD	Lipopolysaccharide IgA Optical Density	0.31	0.24	0.43	0.32
LPSIgGOD	Lipopolysaccharide IgG Optical Density	0.55	0.31	0.7	0.34
Stool Biomarkers
MPO	Myeloperoxidase	22308.2	20043.3	11419.5	13810.7
NEO	Neopterin	516.43	378.11	649.19	515.5
Cytokines - Blood
HuMIP1b	Major Urinary Protein-1b	427.42	509.12	380.99	717.32
HuIL6	interleukin-6	43.85	76.45	40.73	83.35
HuIFNg	IFN-γ; interferon-γ	198.36	391.48	193.04	530.87
HuIL1ra	interleukin-1 Receptor Antagonist	375.18	742.04	412.52	1110.9
HuIL5	interleukin-5	7.92	16.06	8.92	33.29
HuGMCSF	Granulocyte-macrophage colony-stimulating factor	62.87	137.21	36.77	107.34
HuTNFa	Tumor necrosis factor-α	64.26	148.26	75.4	234.94
HuRANTES	RANTES (CCL5; C-C Motif Chemokine Ligand 5)	10229.6	7223.41	10140.7	7113.34
HuIL2	interleukin-2	13.72	47.05	18.56	70.21
HuIL1b	interleukin-1b	6.52	15.72	6.85	23.81
HuFGFbasic	Basic Fibroblast Growth Factor	31.16	59.2	30.73	72.24
HuVEGF	Vascular endothelial growth factor	112.65	147.96	95.83	126.46
HuPDGFb	Platelet Derived Growth Factor Subunit B	3538.07	1752.39	3064.29	1661.97
HuIP10	Interferon gamma-induced protein 10	1553.5	1653.65	1545.04	1449.04
HuIL13	interleukin-13	16.34	21.56	15.33	25.28
HuIL4	interleukin-4	4.16	4.64	3.81	5.51
HuMCAF	monocyte chemotactic and activating factor	100.76	183.64	78.87	172.54
HuIL8	interleukin-8	122.73	301.22	83.94	163.86
HuMIP1a	macrophage inflammatory protein 1-alpha	17.26	40.04	12.5	36.32
HuIL10	interleukin-10	47.32	94.7	68.87	211.41
HuGCSF	Granulocyte-colony stimulating factor	56.47	58.8	62.45	108.22
HuIL15	interleukin-15	5.12	30.6	4.55	30.29
HuIL7	interleukin-7	22.43	72.53	17.92	48.71
HuIL12p	interleukin-12p	80.88	128.47	125.65	437.67
HuIL17	interleukin-17	22.22	38.9	22.12	50.42
HuIL9	interleukin-9	54.76	85.82	45.17	70.97
HuEotaxin	Eotaxin	N/A	N/A	100.97	107.35
blood bimarkers - natural logarithm
lnFerritin	Ferritin	3.24	1.12	N/A	N/A
lnGLP2	Glucagon-like peptide 2	8.78	1.12	8.88	0.95
stool bimarkers - natural logarithm
lnMPO	Myeloperoxidase	9.45	1.26	8.54	1.42
lnNEO	Neopterin	5.99	0.76	6.2	0.84
lnReg1Serum	Regenerating Gene 1β	4.54	0.9	5.04	0.79
lnFlicIgAOD	Anti-flagellin IgA Optical Density	-1.17	0.5	-0.85	0.53
lnFlicIgGOD	Anti-flagellin IgG Optical Density	-0.5	0.39	-0.24	0.41
lnLPSIgAOD	Lipopolysaccharide IgA Optical Density	-1.38	0.65	-1.07	0.7
lnLPSIgGOD	Lipopolysaccharide IgG Optical Density	-0.74	0.55	-0.47	0.5
lnHuMIP1b	Major Urinary Protein-1b	5.7	0.79	5.45	0.83
lnHuRANTES	RANTES (CCL5; C-C Motif Chemokine Ligand 5)	9.05	0.58	9.05	0.56
lnHuPDGFb	Platelet Derived Growth Factor Subunit B	8.03	0.56	7.87	0.6
lnHuIP10	Interferon gamma-induced protein 10	7.06	0.69	7.08	0.67
lnHuIL8	interleukin-8	4	1.04	N/A	N/A
